# Supplementary material for: Omics-Based Mechanistic Insight Into the Role of Bioengineered Nanoparticles for Biotic Stress Amelioration by Modulating Plant Metabolic Pathways
Source: Front Bioeng Biotechnol. 2020 Apr 17;8:242. doi: 10.3389/fbioe.2020.00242 (PMC7180193; doi:10.3389/fbioe.2020.00242)
Supplement: Supplementary file 4 [file Table_3.XLSX]

## Sheet: Sheet1
Table S3	List of A. thaliana proteins identified by MS/MS
											ppm
Spot ID	Name of protein	Score	Threshold score	No of peptides	% coverage	NCBI ID	ExMW/pI	Observed	Mr(expt)	Mr(calc)	Delta	Miss	Score	Expect	Rank	Unique	Matched peptides
6226	F3F9.11 [Arabidopsis thaliana]	96	42	3	5	gi|8052534	77520/5.65	1169.6757	1168.6684	1168.5917	65.7	1	10	2.3e+02	2	U	R.FWADFIDKK.L
								1541.8395	1540.8322	1540.7158	75.6	1	40	0.2	1	U	K.GVEFEYREEDLR.N
								1846.1	1845.09	1844.95	76	1	46	0.048	1	U	K.SLPDPEKVTEFVSELR.K
3843	ribulose-1,5-bisphosphate carboxylase/oxygenase large subunit [Juncus gerardii]	137	46	3	5	gi|30421654	46421/6.42	1021.5977	1020.5904	1020.5240	65.1	0	74	0.00018	1		K.DTDILAAFR.V
								1033.5875	1032.5802	1032.5604	19.2	0	24	13	1		K.DIDILAAFR.V
								1465.86	1464.85	1464.7474	72.0	0	41	0.3	1		K.TFQGPPHGIQVER.D
4229	hypothetical protein GLOTRDRAFT_65728 [Gloeophyllum trabeum ATCC 11539]		47	1				1493.86	1492.85	1492.75	65.9	1	28	4.3	1	U	R.QYESQIAELEKR.L
		27
						gi|15239282		1309.7200	1308.7127	1308.6098	78.6	1	27	8	1		K.RSEQWNVEVY.
1107	ferredoxin-NADP(+)-oxidoreductase 1 [Arabidopsis thaliana]	97	44	3	13		40643/8.32	1630.8947	1629.8874	1629.7886	60.6	0	56	0.0053	1	U	R.LYSIASSAIGDFGDSK.T
								2690.45	2689.45	2689.27	67	0	16	34	1	U	K.ITGDDAPGETWHIVFTTEGEVPYR.E
7715	5-methyltetrahydropteroyltriglutamate--homocysteine methyltransferase [Arabidopsis thaliana]	433	44	9	16	gi|15238686	84646/6.09	1096.6666	1095.6593	1095.5713	80.3	0	50	0.016	1	U	K.YLFAGVVDGR.N
								1181.7263	1180.7190	1180.6241	80.4	0	50	0.013	1	U	K.GVTAFGFDLVR.G
								1193.7480	1192.7407	1192.6452	80.1	1	16	31	4	U	R.SDEKLLSVFR.E
								1411.9108	1410.9035	1410.7831	85.4	0	63	0.00029	1	U	K.GGIGVIQIDEAALR.E
								1457.8810	1456.8737	1456.7521	83.5	1	46	0.034	1	U	R.IPSSEEIADRVNK.M
								1658.9591	1657.9518	1657.8213	78.8	0	30	1.8	1		K.YGAGIGPGVYDIHSPR.I
								1715.0763	1714.0690	1713.9236	84.8	0	8	1.1e+02	2	U	R.CVKPPVIYGDVSRPK.A
								1999.0846	1998.0773	1997.9193	79.1	0	111	1.2e-08	1	U	R.YGYTGGEIGLDVYFSMAR.G
								2075.25	2074.2427	2074.08	78.1	1	60	0.00079	1	U	K.ALAGQKDEALFSANAAALASR.R
7701	5-methyltetrahydropteroyltriglutamate--homocysteine methyltransferase [Arabidopsis thaliana]	307	44	8	15	gi|15238686	84646/6.09	1096.6552	1095.6479	1095.5713	69.9	0	46	0.046	1	U	K.YLFAGVVDGR.N
								1181.7146	1180.7073	1180.6241	70.5	0	54	0.0053	1	U	K.GVTAFGFDLVR.G
								1411.9010	1410.8937	1410.7831	78.4	0	38	0.099	1	U	K.GGIGVIQIDEAALR.E
								1457.8760	1456.8687	1456.7521	80.0	1	30	1.4	1	U	R.IPSSEEIADRVNK.M
								1658.9575	1657.9502	1657.8213	77.8	0	39	0.25	1		K.YGAGIGPGVYDIHSPR.I
								1715.0726	1714.0653	1713.9236	82.7	0	5	2.7e+02	1	U	R.CVKPPVIYGDVSRPK.A
								1999.0802	1998.0729	1997.9193	76.9	0	38	0.25	1	U	R.YGYTGGEIGLDVYFSMAR.G
								2075.26	2074.25	2074.0807	83.7	1	58	0.001	1	U	K.ALAGQKDEALFSANAAALASR.R
7705	cobalamine-independent methionine synthase, partial [Ocimum basilicum]
		77	44	2	16	gi|380293559	17231/4.83	1193.7437	1192.7364	1192.6452	76.5	1	21	9.8	1	U	R.SDEKLISVFR.E
								1658.96	1657.9527	1657.82	79.3	0	57	0.0033	1		K.YGAGIGPGVYDIHSPR.I
1227	ribulose-1,5-bisphosphate carboxylase/oxygenase large subunit [Kunhardtia radiata]	576	46	9	18	gi|4104575	52526/6.13	1021.6054	1020.5981	1020.5240	72.6	0	62	0.0024	1		K.DTDILAAFR.V
								1407.7584	1406.7511	1406.6605	64.4	0	25	9	1		K.LTYYTPEYETK.D
								1465.8668	1464.8595	1464.7474	76.6	0	96	1e-06	1	U	K.TFQGPPHGIQVER.D
								1477.8678	1476.8605	1476.7838	52.0	0	81	1.6e-05	1	U	K.IFQGPPHGIQVER.D
								1493.8485	1492.8412	1492.7423	66.3	0	8	3.1e+02	6	U	K.EFQGPPHGIQVER.D
								1502.9592	1501.9519	1501.8439	71.9	0	21	22	1		K.YGRPLLGCTIKPK.L
								1708.9651	1707.9578	1707.8693	51.8	1	20	39	2	U	K.TFQGPPHGIQVERDK.L
								2410.3433	2409.3360	2409.1740	67.3	1	119	2e-09	1		K.LTYYTPEYETKDTDILAAFR.V
								3855.12	3854.12	3853.8647	65.2	0	145	6.1e-12	1		R.VTPQPGVPPEEAGAAVAAESSTGTWTTVWTDGLTSLDR.Y
3017	AT4G02520 [Arabidopsis thaliana]	45	44	3	29	gi|227206270	12875/5.38	964.5151	963.5078	963.5025	5.47	0	29	4.4	1	U	K.VLDVYEAR.L
								995.5515	994.5442	994.5488	-4.54	0	11	1.8e+02	4	U	K.LAFEQIFK.S
								1871.8965	1870.8892	1870.8884	0.47	0	5	6.6e+02	1	U	M.AIGMQVEDHQFDPVASK.L
2126	ribulose bisphosphate carboxylase [Arabidopsis thaliana]	140	47	4	25	gi|16194	20588/7.59	935.4937	934.4864	934.4872	-0.91	0	37	0.72	1		R.IIGFDNTR.Q
								952.4998	951.4925	951.4814	11.6	0	60	0.0027	1	U	K.EYPGAFIR.I
								1365.5974	1364.5901	1364.5745	11.4	0	21	16	1		R.EHGNTPGYYDGR.Y
								2086.0364	2085.0291	2085.0241	2.41	0	21	13	1		R.QVQCISFIAYKPPSFTEA.-
2114	aluminum-activated, malate transporter 12 [Arabidopsis thaliana]	9	42	1	3	gi|15236718	62898/8.49	1967.94	1966.9373	1967.12	-95.10	0	9	240	1	U	R.AIFIGTAVFIIGAAATYIR.F
5229	Chain A, Structure Of Glutathione S-Transferase	212	46	5	22	gi|2554769	23983/5.93	964.5447	963.5374	963.5025	36.2	0	34	1.3	1		K.VLDVYEAR.L
								1072.6305	1071.6232	1071.5825	38.0	0	29	2.9	1		R.AITQYIAHR.Y
								1155.6753	1154.6680	1154.6196	41.9	0	65	0.00066	1	U	K.VFGHPASIATR.R
								1633.8210	1632.8137	1632.7784	21.6	0	15	71	2	U	R.NPFGQVPAFEDGDLK.L
								2266.19	2265.18	2265.11	33	1	69	0.00019	1	U	R.NPFGQVPAFEDGDLKLFESR.A
3232	ribulose-1,5-bisphosphate carboxylase/oxygenase large subunit [Juncus gerardii]	221	47	4	7	gi|30421654	46421/6.42	1021.5787	1020.5714	1020.5240	46.5	0	66	0.0011	1	U	K.DTDILAAFR.V
								1033.5734	1032.5661	1032.5604	5.56	0	32	1.9	1	U	K.DIDILAAFR.V
								1407.7367	1406.7294	1406.6605	49.0	0	33	1.7	1		K.LTYYTPEYETK.D
								1465.83	1464.82	1464.75	51.6	0	91	3.4e-06	1		K.TFQGPPHGIQVER.D
3233	ribulose-1,5-bisphosphate carboxylase/oxygenase large subunit [Ludwigia peruviana]	170	47	4	9	gi|168318	53259/6.04	1021.5603	1020.5530	1020.5240	28.4	0	66	0.0011	1		K.DTDILAAFR.V
								1240.7742	1239.7669	1239.7299	29.9	1	26	3.2	1		K.ALAALRLEDLR.I
								1407.6923	1406.6850	1406.6605	17.4	0	28	5	2		R.LTYYTPEYETK.D
								1465.81	1464.8	1464.75	36.5	0	51	0.04	1		K.TFQGPPHGIQVER.D
3528	heat shock protein 70 [Arabidopsis thaliana]	156	46	4	6	gi|6746592	77230/5.13	870.5382	869.5309	869.5334	-2.87	0	38	0.28	1		R.IAGLEVLR.I
								1373.7372	1372.7299	1372.7198	7.36	0	14	98	2		K.DIDEVILVGGSTR.I
								1461.7852	1460.7779	1460.7623	10.7	0	42	0.16	1		K.QFAAEEISAQVLR.K
								1580.82	1579.81	1579.7995	8.34	0	62	0.0016	1	U	K.AVITVPAYFNDSQR.T
1116	Full=2-Cys peroxiredoxin BAS1, chloroplastic	212	47	4	20	gi|3121825	29049/7.70	923.5192	922.5119	922.5124	-0.51	1	19	34	3		K.LSDYIGKK.Y
								1525.8872	1524.8799	1524.8413	25.4	0	28	3	1	U	K.SFGVLIHDQGIALR.G
								1748.9415	1747.9342	1747.8992	20.0	0	66	0.00058	1	U	K.SGGLGDLNYPLISDVTK.S
								1855.9082	1854.9009	1854.8676	18.0	0	100	2.2e-07	1		K.APDFEAEAVFDQEFIK.V
1233	2-Cys peroxiredoxin bas1 [Arabidopsis thaliana]	34	46	1	5	gi|1498198	28966/8.76	1525.8823	1524.8750	1524.8413	22.1	0	34	0.84	1	U	K.SFGVLIHDQGIALR.G
8058	ribulose-1,5-bisphosphate carboxylase/oxygenase large subunit [Brassica rapa subsp. pekinensis]	217	46	3	30	gi|21311588	16104/7.66	1415.8143	1414.8070	1414.7820	17.7	1	6	6e+02	1		R.LEDLRIPPAYTK.T
								1465.7797	1464.7724	1464.7474	17.1	0	119	6.2e-09	1		K.TFQGPPHGIQVER.D
								2084.01	2083	2082.9859	8	0	92	9.7e-07	1	U	-.SSTGTWTTVWTDGLTSLDR.Y
											delta
7161	predicted protein [Bathycoccus prasinos]	39	52	1	1	gi|412986794	83968/5.44	1045.68	1044.67	1043.58	1.0896	0	39	1.2	1.21	U	R.ISLMQLPSR.N
6008	ribulose-1,5-bisphosphate carboxylase/oxygenase large subunit [Asplenium montanum]	310	50	3	5	gi|38046442	43544/6.38	2284.2769	2283.2696	2283.0656	0.2041	0	169	6.2e-14	1	U	-.AESSTGTWTTVWTDGLTSLDR.Y
								2296.2778	2295.2705	2295.1019	0.1686	0	115	1.5e-08	1	U	-.AESVTGTWTTVWTDGLTSLDR.Y
								2575.47	2574.46	2574.2238	0.2362	1	26	8.3	1	U	-.AESSTGTWTTVWTDGLTSLDRYK.G
5126	glutathione S-transferase [Arabidopsis thaliana]	108	52	4	17	gi|11095988	23539/6.31	922.6526	921.6453	921.5647	0.0806	0	36	2.5	1		R.VLIALHEK.N
								1030.6376	1029.6303	1029.5243	0.1060	0	14	3.6e+02	1	U	K.VLDVYEHR.L
								1124.6263	1123.6190	1123.5186	0.1004	0	7	1.7e+03	10	U	K.VPAFEDGDFK.L
								1143.71	1142.7	1142.58	0.1147	0	51	0.76	1	U	K.VFGHPASTATR.R
5124	Chain A, Crystal Structure Of Nucleoside Diphosphate Kinase 2 From Arabidopsis	143	52	5	41	gi|56965987	17220/5.54	916.5606	915.5533	915.4774	0.0759	0	11	8e+02	1		R.GDLAVQTGR.N
								943.6401	942.6328	942.5498	0.0830	0	50	0.091	1		R.GLVGEIISR.F
								1297.7733	1296.7660	1296.6674	0.0987	0	37	1.6	1	U	K.TDPLQAEPGTIR.G
								1510.8425	1509.8352	1508.7332	1.1021	1	17	1.4e+02	1	U	R.NIVHGSDSPENGKR.E
								2240.22	2239.22	2239.05	0.1671	0	27	8.4	1	U	-.SMEDVEETYIMVKPDGIQR.G
6235	actin depolymerizing factor 3 [Arabidopsis thaliana]	272	52	3	35	gi|30697295	16026/5.93	1409.8700	1408.8627	1408.7139	0.1488	0	35	2.4	1	U	R.IFFVAWSPDTAR.V
								1849.0625	1848.0552	1847.8730	0.1822	0	107	1.1e-07	1	U	R.YAIFDFDFVSSEGVPR.S
								2266.2744	2265.2671	2265.0332	0.2340	0	129	5.1e-10	1	U	K.IGEPGQTHEDLAASLPADECR.Y
6231	ribulose-1,5-bisphosphate carboxylase/oxygenase large subunit [Lepidozia laevifolia]	163	52	4	7	gi|146229220	46496/6.18	1021.6261	1020.6188	1020.5240	0.0948	0	59	0.016	1	U	K.DTDILAAFR.M
								1033.6274	1032.6201	1033.5920	-0.9719	1	32	6.4	1	U	K.KTDILAAFR.M
								1407.7738	1406.7665	1406.6605	0.1060	0	11	7.4e+02	4		R.LTYYTPEYETK.X
								1465.8712	1464.8639	1464.7474	0.1165	0	65	0.0028	1		K.TFQGPPHGIQVER.D
7227	ribulose-1,5-bisphosphate carboxylase/oxygenase large subunit [Lepidozia laevifolia]	182	52	4	7	gi|146229220	46496/6.18	1021.6270	1020.6197	1020.5240	0.0957	0	63	0.0059	1	U	K.DTDILAAFR.M
								1033.6276	1032.6203	1033.5920	-0.9717	1	41	0.89	1	U	K.KTDILAAFR.M
								1407.7859	1406.7786	1406.6605	0.1181	0	13	4.8e+02	2		R.LTYYTPEYETK.X
								1465.8762	1464.8689	1464.7474	0.1215	0	70	0.0009	1		K.TFQGPPHGIQVER.
8232	formate dehydrogenase [Arabidopsis thaliana]	309	52	8	16	gi|15241492	42668/7.12	955.6893	954.6821	954.5611	0.1210	0	57	0.014	1		K.GVLIVNNAR.G
								1048.6339	1047.6266	1047.4985	0.1281	0	39	1.2	1	U	K.DGELAPQYR.-
								1083.7930	1082.7857	1082.6560	0.1297	1	59	0.0083	1		K.KGVLIVNNAR.G
								1235.7570	1234.7497	1234.6095	0.1403	0	42	0.48	1	U	K.GEWNVAGIAYR.A
								1254.7594	1253.7521	1253.6074	0.1447	1	19	95	1	U	R.YAAGTKDMLER.Y
								1334.7896	1333.7823	1333.6588	0.1236	0	61	0.0072	1	U	K.FVEDLNEMLPK.C
								1350.7872	1349.7799	1349.6537	0.1262	0	(35)	2.9	2	U	K.FVEDLNEMLPK.C + Oxidation (M)
								1531.9200	1530.9127	1530.7786	0.1341	0	31	5.7	1	U	K.CDVIVINMPLTEK.T
5231	AT3g62030 [Arabidopsis thaliana]	128	52	3	10	gi|11762200	46496/8.96	1142.6412	1141.6339	1141.5291	0.1048	0	16	2.1e+02	4	U	K.FEDENFTLK.H
								1510.8840	1509.8767	1509.7464	0.1304	0	76	0.00017	1	U	K.VYFDVEIGGEVAGR.I
								1953.17	1952.1618	1952	0.1615	1	36	1.4	1	U	K.VTNKVYFDVEIGGEVAGR.I
4122	ribulose-1,5-bisphosphate carboxylase/oxygenase large subunit [Hauya elegans]	76	52	3	6	gi|168207	53215/6.13	1021.6152	1020.6079	1020.5240	0.0839	0	48	0.18	1		K.DTDILAAFR.V
								1407.7783	1406.7710	1406.6605	0.1105	0	19	1.1e+02	1		K.LTYYTPEYETK.D
								1415.9036	1414.8963	1414.7820	0.1143	1	9	9.9e+02	2		R.LEDLRIPPAYTK.T
5125	Chain A, Structure Of Glutathione S-Transferase	93	52	3	10	gi|2554769	23983/5.93	918.6314	917.6241	917.5083	0.1158	0	9	1.3e+03	3	U	K.LFTERPR.V
								964.6432	963.6360	963.5025	0.1334	0	44	0.46	1	U	K.VLDVYEAR.L
								995.687	994.679	994.5488	0.1306	0	40	0.76	1	U	K.LAFEQIFK.S
3015	F1O19.10/F1O19.10 [Arabidopsis thaliana]	301	51	6	52	gi|13926229	14917/5.69	907.5951	906.5879	906.4811	0.1068	0	31	8.9	1	U	K.EVDYLIR.N
								935.6006	934.5933	934.4872	0.1061	0	64	0.0039	1		R.IIGFDNTR.Q
								1009.6171	1008.6098	1008.5029	0.1070	0	39	1.2	1		K.EYPNAFIR.I
								1351.7224	1350.7151	1350.5589	0.1562	0	53	0.041	1		R.EHGNSPGYYDGR.Y
								1548.9584	1547.9511	1547.8018	0.1494	0	76	0.00016	2		K.LPLFGCTDSAQVLK.E
								1943.1436	1942.1363	1941.9659	0.1704	0	40	0.57	1		R.QVQCISFIAYKPPSFTG.-
2025	ribulose bisphosphate carboxylase [Arabidopsis thaliana]	219	51	5	33	gi|16195	20586/8.22	935.5904	934.5831	934.4872	0.0959	0	37	2	1	U	R.IIGFDNTR.Q
								952.5963	951.5890	951.4814	0.1076	0	28	14	1	U	K.EYPGAFIR.I
								1365.7332	1364.7259	1364.5745	0.1514	0	36	2	1	U	R.EHGNTPGYYDGR.Y
								1548.9648	1547.9575	1547.8018	0.1558	0	81	5.2e-05	1	U	K.LPLFGCTDSAQVLK.E
								2086.23	2085.22	2085.0241	0.1957	0	39	0.63	1	U	R.QVQCISFIAYKPPSFTEA.-
6322	PREDICTED: putative disease resistance protein RGA3-like [Solanum tuberosum]	38	52	1	1	gi|565367052	98243/7.01	987.7485	986.7413	985.5556	1.1856	0	39	0.99	1	U	R.DLGNLVSLR.H
8051	Chain A, Structure Of Glutathione S-Transferase	75	52	2	13	gi|2554769	23983/5.93	1610.9893	1609.9820	1609.7584	0.2237	0	44	0.24	1	U	R.YENQGTNLLQTDSK.N
								1634.0073	1633.0000	1632.7784	0.2216	0	31	4.5	1	U	R.NPFGQVPAFEDGDLK.L
7715	5-methyltetrahydropteroyltriglutamate--homocysteine methyltransferase [Arabidopsis thaliana]	175	52	4	5	gi|15238686	84646/6.09	1096.7043	1095.6970	1095.5713	0.1257	0	47	0.16	1		K.YLFAGVVDGR.N
								1116.6820	1115.6747	1115.5458	0.1289	0	31	7.3	1	U	R.IPSSEEIADR.V
								1181.7495	1180.7422	1180.6241	0.1181	0	21	62	1		K.GVTAFGFDLVR.G
								1411.93	1410.92	1410.78	0.1368	0	81	4.9e-05	1		K.GGIGVIQIDEAALR.E
8052	ribulose bisphosphate carboxylase [Arabidopsis thaliana]	42	52	2	10	gi|16194	20588/7.59	907.6166	906.6093	906.4811	0.1282	0	15	3.3e+02	1		K.EVDYLLR.N
								1365.77	1364.76	1364.57	0.189	0	27	15	1	U	R.EHGNTPGYYDGR.Y
7705	putative methionine synthase [Arabidopsis thaliana]	121	52	3	4	gi|14532772	84900/6.09	1096.7015	1095.6942	1095.5713	0.1229	0	46	0.19	1		K.YLFAGVVDGR.N
								1116.6799	1115.6726	1115.5459	0.1268	0	27	21	1	U	R.IPSTDEIADR.I
								1411.92	1410.92	1410.7831	0.1343	0	82	4.2e-05	1		K.GGIGVIQIDEAALR.E
7514	monodehydroascorbate reductase (NADH) [Arabidopsis thaliana]	118	51	4	13	gi|15231702	46629/6.41	1080.7502	1079.7429	1079.5400	0.2029	0	34	3.2	1		K.GYLFPEGAAR.L
								1440.0382	1439.0309	1438.7820	0.2489	0	9	6.6e+02	7		K.YIILGGGVSAGYAAK.E
								1536.1494	1535.1421	1534.8719	0.2702	0	52	0.031	1	U	K.YQTLIIATGSTVLR.L
								1879.2760	1878.2687	1877.9775	0.2912	0	24	17	1		K.TSVPDVYAVGDVATFPLK.M
7226	Adenosylhomocysteinase	28	52	1	1	gi|417744	53774/5.60	1041.7001	1040.6928	1040.5073	0.1855	0	28	13	1	U	R.HSLPDGLMR.A + Oxidation (M)
6616	UTP--glucose-1-phosphate uridylyltransferase 1 [Arabidopsis thaliana]	171	52	3	7	gi|15237947	52058/5.73	992.7417	991.7344	991.5451	0.1893	0	36	2.2	1		K.SGFINLVSR.Y
								1313.0054	1311.9981	1311.7510	0.2471	0	66	0.0012	1		K.VLQLETAAGAAIR.F
								1348.9569	1347.9496	1347.6935	0.2561	0	69	0.00074	1		R.FFDNAIGVNVPR.S
4235	AT3g62030 [Arabidopsis thaliana]	169	52	4		gi|11762200	16	963.6228	962.6155	962.4669	0.1487	0	33	5.4	2	U	R.TLESQETR.A
								1142.6953	1141.6880	1141.5291	0.1589	0	24	30	1	U	K.FEDENFTLK.H
								1304.8815	1303.8742	1303.7210	0.1532	0	22	47	4	U	R.IVMGLFGEVVPK.T + Oxidation (M)
								1510.9614	1509.9541	1509.7464	0.2078	0	90	6.9e-06	1	U	K.VYFDVEIGGEVAGR.I
3112	ribulose-1,5-bisphosphate carboxylase/oxygenase large subunit [Juncus gerardii]	204	52	4	7	gi|30421654	46421/6.42	1021.7039	1020.6966	1020.5240	0.1726	0	66	0.0027	1		K.DTDILAAFR.V
								1033.7064	1032.6991	1032.5604	0.1387	0	48	0.14	1		K.DIDILAAFR.V
								1407.8844	1406.8771	1406.6605	0.2166	0	36	1.8	1		K.LTYYTPEYETK.D
								1465.98	1464.97	1464.75	0.2258	0	55	0.024	1		K.TFQGPPHGIQVER.D
6615	adenosylhomocysteinase [Arabidopsis thaliana]	204	52	6	13	gi|15236376	53971/5.66	998.7650	997.7577	997.5920	0.1657	0	32	3.7	1	U	K.AGIIVLAEGR.L
								1071.7915	1070.7842	1070.6084	0.1758	0	24	31	1		R.ITIKPQTDR.W
								1137.7400	1136.7327	1136.5502	0.1825	0	19	1e+02	2		R.TEFGPSQPFK.G
								1259.7916	1258.7843	1258.5764	0.2079	1	43	0.45	1		K.SKFDNLYGCR.H
								1476.0238	1475.0165	1474.7991	0.2174	1	22	34	1		R.LVGVSEETTTGVKR.L
								1758.0283	1757.0210	1756.7515	0.2695	0	64	0.0025	1		K.GETLQEYWWCTER.A
		138	65	2	8	gi|2497857	35860/8.81	1318.8245	1317.8172	1317.6929	0.1244	0	44	5.6	1		R.DDLFNINAGIVK.N
6427	Malate dehydrogenase, mitochondrial; Flags: Precursor							1591.0608	1590.0535	1589.9141	0.1394	0	93	4.7e-05	1	U	K.ALEGADLVIIPAGVPR.K
2437	N-glyceraldehyde-2-phosphotransferase-like [Arabidopsis thaliana]	141	52	2	8	gi|8885622	31998/5.14	1391.9138	1390.9065	1390.6663	0.2402	0	83	3.3e-05	1	U	R.ENPGCLFIATNR.D
								1486.0409	1485.0336	1484.7908	0.2428	0	57	0.01	1	U	K.LIEGVPETLDMLR.A
6529	fructose-bisphosphate aldolase [Arabidopsis thaliana]	72	52	2	5	gi|15231715	38858/6.05	1020.6849	1019.6776	1019.5400	0.1377	0	29	16	1	U	K.AAQEALYVR.C
								1336.87	1335.87	1335.71	0.1521	0	44	0.3	1	U	K.VSPEVIAEHTVR.A
2335	Full=Ribulose bisphosphate carboxylase large chain;	164	64	5	9	gi|131974	52139/6.23	910.5815	909.5743	909.4378	0.1364	0	20	1.5e+03	3		R.AVYECLR.G
								1021.6835	1020.6762	1020.5240	0.1522	0	20	1.7e+03	7		K.DTDILAAFR.V
								1116.7596	1115.7523	1115.6121	0.1402	1	54	0.64	1		R.VALEACVKAR.N
								1451.8409	1450.8336	1450.6147	0.2189	0	21	1.3e+03	5		K.DDENVNSQPFMR.W
								2170.26	2169.25	2168.98	0.2703	1	49	1	1		R.GGLDFTKDDENVNSQPFMR.W
5315	carbonic anhydrase 1 [Arabidopsis thaliana]	366	52	6	21	gi|30678347	29827/5.54	948.5924	947.5851	947.4389	0.1462	0	40	1.1	1		K.GGYYDFVK.G
								1019.6958	1018.6885	1018.5335	0.1550	0	45	0.34	1		K.AFDPVETIK.Q
								1235.7192	1234.7119	1234.5111	0.2008	0	45	0.25	3	U	K.YMVFACSDSR.V
								1468.9358	1467.9285	1467.7245	0.2040	0	39	0.76	1	U	K.YETNPALYGELAK.G
								1726.0861	1725.0788	1724.8621	0.2168	1	40	0.57	1	U	K.EKYETNPALYGELAK.G
								1783.0510	1782.0437	1781.7890	0.2547	0	157	1.2e-12	1	U	K.VISELGDSAFEDQCGR.C
8152	nucleoside diphosphate kinase [Arabidopsis thaliana]	325	51	5	32	gi|16396	16286/7.03	963.6423	962.6351	962.4821	0.1529	0	66	0.003	1		R.GDFAIDIGR.N
								1016.7144	1015.7071	1015.5484	0.1587	0	28	15	1	U	R.GLIGEVICR.F
								1370.8676	1369.8603	1369.6586	0.2017	0	65	0.0022	1		R.NVIHGSDSVESAR.K
								1568.0654	1567.0581	1566.8365	0.2216	0	105	1.5e-07	1		K.IIGATNPAASEPGTIR.G
								1696.1702	1695.1629	1694.9315	0.2314	1	61	0.0041	1		R.KIIGATNPAASEPGTIR.G
		50	52	1	8	gi|148807150	20226/5.07	1804.12	1803.11	1802.88	0.2304	0	50	0.058	1	U	-.SDNQPGVLIQVYEGER.T
1630	putative dnaK-type molecular chaperone hsc70.1 [Prunus dulcis]
7114	hydroxypyruvate reductase[Arabidopsis thaliana]	73	52	3	7	gi|2055273	42501/7.10	1014.7158	1013.7085	1013.5618	0.1467	0	28	13	1	U	K.GQTVGVIGAGR.I
								1061.7000	1060.6927	1060.5335	0.1592	0	24	38	1	U	K.EAILVNCSR.G
								1109.6935	1108.6862	1108.5223	0.1639	0	21	69	1	U	R.IVEADEFMR.G
6016	ribulose-1,5-bisphosphate carboxylase/oxygenase [Lomatia silaifolia]	62	52	2	2	gi|4098550	50272/6.43	1021.6760	1020.6687	1020.5240	0.1447	0	28	18	1	U	K.DTDILAAFR.V
								1033.6783	1032.6710	1032.5604	0.1106	0	35	2.8	1	U	K.DIDILAAFR.V
6233	actin depolymerizing factor 3 [Arabidopsis thaliana]	268	52	3	35	gi|30697295	16026/5.93	1409.9137	1408.9064	1408.7139	0.1925	0	55	0.02	1	U	R.IFFVAWSPDTAR.V
							1849.0989	1848.0916	1847.8730	0.2186	0	134	2e-10	1	U		R.YAIFDFDFVSSEGVPR.S
							2266.27	2265.26	2265.03	0.2274	0	78	6.6e-05	1	U		K.IGEPGQTHEDLAASLPADECR.Y
2622	glutamate dehydrogenase 2 [Arabidopsis thaliana]	110	52	3	14	gi|14423478	24919/7.77	1061.7117	1060.7044	1060.5400	0.1644	0	50	0.098	1	U	R.DLSLSELER.L
								1162.7692	1161.7619	1161.6030	0.1589	0	18	1.3e+02	3		K.TAVADIPYGGAK.G
								1342.84	1341.83	1341.66	0.1784	0	42	0.41	1		K.DDGTLVSYIGFR.V
3235	ribulose-1,5-bisphosphate carboxylase/oxygenase large subunit [Kunhardtia radiata]	209	52	4	7	gi|4104575	52526/6.13	1021.6801	1020.6728	1020.5240	0.1488	0	63	0.0058	1		K.DTDILAAFR.V
								1407.8290	1406.8217	1406.6605	0.1612	0	15	2.5e+02	2		K.LTYYTPEYETK.D
								1465.9569	1464.9496	1464.7474	0.2022	0	70	0.00082	1	U	K.TFQGPPHGIQVER.D
								1477.95	1476.95	1476.78	0.1627	0	62	0.0038	1	U	K.IFQGPPHGIQVER.D
8411	hypothetical protein SORBIDRAFT_07g021965 [Sorghum bicolor]	42	52	1	1	gi|242081629	90955/8.56	987.714	986.706	986.5396	0.1667	0	42	0.51	1	U	R.ITEAVADLR.F
2622	ribulose-1,5-bisphosphate carboxylase/oxygenase large subunit [Erodium brachycarpum]	56	52	2	4	gi|93132998	52237/6.46	1021.6367	1020.6294	1020.5240	0.1054	0	29	13	1	U	K.DTDILAAFR.V
								1157.6995	1156.6922	1157.6040	-0.9118	0	26	20	5	U	R.DLATDGNAIIR.K
8701	putative methionine synthase [Arabidopsis thaliana]	103	52	2	3	gi|14532772	84900/6.09	1096.7056	1095.6983	1095.5713	0.1270	0	52	0.044	1	U	K.YLFAGVVDGR.N
								1411.9271	1410.9198	1410.7831	0.1368	0	54	0.023	1	U	K.GGIGVIQIDEAALR.E
7118	ribulose-1,5-bisphosphate carboxylase/oxygenase large subunit [Juncus gerardii]	204	52	4	7	gi|30421654	46421/6.42	1021.7039	1020.6966	1020.5240	0.1726	0	66	0.0027	1		K.DTDILAAFR.V
								1033.7064	1032.6991	1032.5604	0.1387	0	48	0.14	1		K.DIDILAAFR.V
								1407.8844	1406.8771	1406.6605	0.2166	0	36	1.8	1		K.LTYYTPEYETK.D
								1465.98	1464.97	1464.75	0.2258	0	55	0.024	1		K.TFQGPPHGIQVER.D
2439	N-glyceraldehyde-2-phosphotransferase-like [Arabidopsis thaliana]	141	52	2	8	gi|8885622	31998/5.14	1391.9138	1390.9065	1390.6663	0.2402	0	83	3.3e-05	1	U	R.ENPGCLFIATNR.D
								1486.0409	1485.0336	1484.7908	0.2428	0	57	0.01	1	U	K.LIEGVPETLDMLR.A
6610	ribulose-1,5-bisphosphate carboxylase/oxygenase large subunit [Koeberlinia spinosa]	414	65	7	15	gi|7240297	52270/6.08	910.5293	909.5220	909.4378	0.0842	0	35	50	1		R.AVYECLR.G
								1021.6198	1020.6125	1020.5240	0.0885	0	69	0.025	1		K.DTDILAAFR.V
								1116.6781	1115.6708	1115.5757	0.0951	0	78	0.0029	1		R.VAIEACVQAR.N
								1228.7523	1227.7450	1227.6459	0.0991	0	87	0.00033	1		R.DLAVEGNEIIR.E
								1249.7704	1248.7631	1248.6714	0.0917	0	63	0.089	1		R.ESTLGFVDLLR.D
								1419.7499	1418.7426	1419.6558	-0.9132	0	29	2e+02	2		K.LNYYTPEYETK.D
								1451.72	1450.72	1450.61	0.1004	0	55	0.46	1		K.DDENVNSQPFMR.W
7629	putative alanine aminotransferase [Arabidopsis thaliana]	209	65	4	10	gi|13430566	53776/6.91	991.6464	990.6391	990.5134	0.1257	0	55	0.61	1		K.EVAEFIQR.R
								1112.5995	1111.5922	1111.4505	0.1417	0	38	25	1		K.GYWGECGQR.G
								1381.8110	1380.8037	1380.6496	0.1541	0	44	6.5	1	U	R.GGYFEMTNLPPR.V
								2255.33	2254.32	2254.12	0.2037	0	72	0.0058	1		R.AMVIINPGNPTGQCLSEANIR.E
6513	ribulose-1,5-bisphosphate carboxylase/oxygenase large subunit [Pentadiplandra brazzeana]	391	65	7	18	gi|1054917	53290/6.13	1021.6296	1020.6223	1020.5240	0.0983	0	54	0.8	1		K.DTDILAAFR.V
								1187.7744	1186.7671	1186.6571	0.1100	0	32	1.1e+02	1		R.DNGLLLHIHR.A
								1228.7638	1227.7565	1227.6459	0.1106	0	79	0.0021	1		R.DLAVEGNEIIR.E
								1249.7887	1248.7814	1248.6714	0.1100	0	34	72	1		R.ESTLGFVDLLR.D
								1447.8680	1446.8607	1446.7579	0.1028	0	28	2.7e+02	4		R.LSGGDHIHAGTVVGK.L
								1465.8721	1464.8648	1464.7474	0.1174	0	89	0.0002	1		K.TFQGPPHGIQVER.D
								2170.12	2169.1155	2168.98	0.1358	1	76	0.0027	2		R.GGLDFTKDDENVNSQPFMR.W
6639	monodehydroascorbate reductase [Arabidopsis thaliana]	189	65	4	10	gi|9081770	53528/8.11	1083.6346	1082.6273	1082.5033	0.1241	0	43	8.9	1	U	R.VFEYEGSPR.K
								1469.8835	1468.8762	1468.7344	0.1418	0	53	0.71	1	U	K.YGSLIIATGCTASR.F
								1508.9136	1507.9063	1507.7670	0.1393	0	15	4.7e+03	8	U	K.EAYAPYERPALTK.A
								1551.9366	1550.9293	1550.7841	0.1452	0	79	0.0019	1	U	R.EFVIVGGGNAAGYAAR.T
5622	ribulose-1,5-bisphosphate carboxylase/oxygenase large subunit [Pentas lanceolata]	93	52	3	6	gi|294117	53478/6.13	1021.6353	1020.6280	1020.5240	0.1040	0	34	5.1	1		K.DTDILAAFR.V
								1116.6991	1115.6918	1115.6121	0.0797	1	25	32	2		R.VALEACVKAR.N
								1228.7705	1227.7632	1227.6459	0.1173	0	34	3.6	1		R.DLAVEGNEIIR.E
6232	At2g17540 [Arabidopsis thaliana]	42		6	18	gi|29029106	29786/9.04
2723	phosphoglycerate kinase, partial [Arabidopsis thaliana]	185	65	2	6	gi|1022805	41994/4.93	999.6581	998.6509	998.5913	0.0596	0	49	2.2	1	U	K.FSLAPLVPR.L
								2016.0016	2014.9943	2014.9444	0.0500	0	138	1.8e-09	1	U	R.ADLNVPLDDNQTITDDTR.I
4430	ribulosebisphosphate carboxylase [Arabidopsis thaliana]	50	39	3	6	gi|1944432	48008/6.12	910.5268	909.5195	909.4378	0.0817	0	13	19	1	U	R.AVYECLR.G
								1021.6172	1020.6099	1020.5240	0.0859	0	39	0.054	1	U	K.DTDILAAFR.V
								1228.75	1227.74	1227.65	0.0985	0	44	0.015	1	U	R.DLAVEGNEIIR.-
1238	2-Cys peroxiredoxin [Arabidopsis thaliana]	42	39	2	12	gi|7242491	29230/7.74	1749.0200	1748.0127	1747.8992	0.1135	0	30	0.3	1		K.SGGLGDLNYPLISDVTK.S
								1855.9977	1854.9904	1854.8676	0.1228	0	42	0.016	1		K.APDFEAEAVFDQEFIK.V
2721	ribulose 1,5-bisphosphate carboxylase [Cacosmia rugosa]	69	65	2	4	gi|289890	53003/6.09	1021.6174	1020.6101	1020.5240	0.0861	0	33	96	1		K.DTDILAAFR.V
								1228.7562	1227.7489	1227.6459	0.1030	0	36	41	3		R.DLAVEGNEIIR.E
2722	phosphoglycerate kinase, partial [Arabidopsis thaliana]	127	65	2	6	gi|1022805	41994/4.93	999.6857	998.6784	998.5913	0.0871	0	30	1.6e+02	3	U	K.FSLAPLVPR.L
								2016.06	2015.05	2014.94	0.1041	0	99	1.5e-05	1	U	R.ADLNVPLDDNQTITDDTR.I
7705	ribulosebisphosphate carboxylase [Arabidopsis thaliana]	241	38	5		gi|1944432	48008/6.12	1021.5932	1020.5859	1020.5240	0.0619	0	72	3.1e-05	1	U	K.DTDILAAFR.V
								1407.7531	1406.7458	1406.6605	0.0853	0	19	4.4	1	U	K.LTYYTPEYETK.D
								1415.8788	1414.8715	1414.7820	0.0895	1	32	0.22	1	U	R.LEDLRIPPAYTK.T
								1465.8466	1464.8393	1464.7474	0.0919	0	107	7.3e-09	1	U	K.TFQGPPHGIQVER.D
								2410.31	2409.31	2409.17	0.1327	1	131	1.7e-11	1	U	K.LTYYTPEYETKDTDILAAFR.V
7421	Contains similarity to ferredoxin-NADP+ reductase from Arabidopsis thaliana	53	38	2	5	gi|8778996	39147/8.65	1157.7285	1156.7212	1156.6200	0.1012	1	41	0.033	1	U	K.KNEEGVIVNR.Y
								1238.7581	1237.7508	1237.6455	0.1053	1	10	33	1	U	R.YRPKEPYTGK.C
								1265.6997	1264.6924	1264.6088	0.0836	1	11	28	1	U	K.KAEQWNVEVY.-
3222	ribulosebisphosphate carboxylase [Arabidopsis thaliana]	213	38	6	11	gi|1944432	48008 /6.12	1021.5667	1020.5594	1020.5240	0.0354	0	79	5.3e-06	1	U	K.DTDILAAFR.V
								1240.7826	1239.7753	1239.7299	0.0454	1	37	0.069	1	U	K.ALAALRLEDLR.I
								1407.7101	1406.7028	1406.6605	0.0423	0	21	2.9	1	U	K.LTYYTPEYETK.D
								1415.8417	1414.8344	1414.7820	0.0524	1	29	0.46	1	U	R.LEDLRIPPAYTK.T
								1465.8090	1464.8017	1464.7474	0.0543	0	88	4.9e-07	1	U	K.TFQGPPHGIQVER.D
								2410.25	2409.24	2409.1740	0.0650	1	109	2.6e-09	1	U	K.LTYYTPEYETKDTDILAAFR.V
7423	ribulose-1,5-bisphosphate carboxylase/oxygenase large subunit [Arabidopsis thaliana]	376	38	5	25	gi|7525041	52922/5.88	897.4800	896.4728	897.4028	-0.9300	0	8	67	2	U	K.NHGMHFR.V
								910.4985	909.4912	909.4378	0.0534	0	36	0.1	1	U	R.AVYECLR.G
								928.5032	927.4959	927.4596	0.0363	0	15	12	1	U	R.AMHAVIDR.Q + Oxidation (M)
								1116.6611	1115.6538	1115.5757	0.0781	0	78	6.9e-06	1	U	R.VALEACVQAR.N
								1187.7327	1186.7254	1186.6571	0.0683	0	17	8.6	1	U	R.DNGLLLHIHR.A
								1228.7367	1227.7294	1227.6459	0.0835	0	88	5.7e-07	1	U	R.DLAVEGNEIIR.E
								1261.7009	1260.6936	1260.6213	0.0724	0	37	0.088	1	U	R.FLFCAEAIYK.S
								1447.8545	1446.8472	1446.7579	0.0893	0	42	0.023	1	U	R.LSGGDHIHAGTVVGK.L
								1684.9658	1683.9585	1683.8540	0.1046	1	125	7.7e-11	1	U	R.NEGRDLAVEGNEIIR.E
								1716.9633	1715.9560	1715.8512	0.1048	1	31	0.19	1	U	R.DLAVEGNEIIREACK.W
								1867.0228	1866.0155	1865.9047	0.1108	1	42	0.018	1	U	K.EITFNFPTIDKLDGQE.-
								2170.1177	2169.1104	2168.9797	0.1307	1	81	1.6e-06	1	U	R.GGLDFTKDDENVNSQPFMR.W
								2186.1106	2185.1033	2184.9746	0.1287	1	(8)	31	1	U	R.GGLDFTKDDENVNSQPFMR.W + Oxidation (M)
2110	ribulosebisphosphate carboxylase [Arabidopsis thaliana]	147	38	4	9	gi|1944432	48008/6.12	1021.5776	1020.5703	1020.5240	0.0463	0	66	0.00012	1	U	K.DTDILAAFR.V
								1240.7899	1239.7826	1239.7299	0.0527	1	42	0.019	1	U	K.ALAALRLEDLR.I
								1415.8544	1414.8471	1414.7820	0.0651	1	11	30	1	U	R.LEDLRIPPAYTK.T
								1465.8217	1464.8144	1464.7474	0.0670	0	35	0.12	1	U	K.TFQGPPHGIQVER.D
								2410.2656	2409.2583	2409.1740	0.0843	1	25	0.6	1	U	K.LTYYTPEYETKDTDILAAFR.V
7428	fructose-bisphosphate aldolase [Arabidopsis thaliana]
		357		7	31	gi|15231715	38858 /6.05	1020.6122	1019.6049	1019.5400	0.0650	0	50	0.0044	1	U	K.AAQEALYVR.C
								1336.8527	1335.8454	1335.7147	0.1308	0	61	0.00029	1	U	K.VSPEVIAEHTVR.A
								1488.9438	1487.9365	1487.7944	0.1422	1	30	0.28	1		K.GILAADESTGTIGKR.L
								1615.0133	1614.0060	1613.8485	0.1575	1	43	0.012	1	U	R.LASINVENVETNRR.N
								1751.0061	1749.9988	1749.8937	0.1051	0	23	1.3	1		K.FADELIANAAYIGTPGK.G
								2263.2400	2262.2327	2262.0612	0.1715	0	25	0.63	1	U	K.GTVELAGTDGETTTQGLDGLGDR.C
								2329.32	2328.3103	2328.2	0.1142	0	114	7.8e-10	1		R.TVPAAVPAIVFLSGGQSEEEATR.N
1112	2-Cys peroxiredoxin bas1 [Arabidopsis thaliana]	115	39	2	11	gi|1498198	28852/8.76	1525.9569	1524.9496	1524.8413	0.1084	0	59	0.00033	1	U	K.SFGVLIHDQGIALR.G
								1749.02	1748.01	1747.9	0.1111	0	57	0.00054	1	U	K.SGGLGDLNYPLISDVTK.S
6421	malate dehydrogenase [Arabidopsis thaliana]	309	38	10	25	gi|15219721	35548 /6.11	873.5223	872.5150	872.4716	0.0434	0	30	0.5	1	U	R.ALGQISER.L
								943.5630	942.5558	942.5386	0.0172	0	12	26	6	U	R.LSVPVSDVK.N
								1187.6927	1186.6854	1186.6306	0.0548	0	22	2.3	1	U	K.VQTSSGEKPVR.E
								1360.8035	1359.7962	1359.7472	0.0490	0	27	0.72	1	U	K.MELIDAAFPLLK.G
								1376.7883	1375.7810	1375.7421	0.0389	0	(4)	1.5e+02	3	U	K.MELIDAAFPLLK.G + Oxidation (M
								1650.0570	1649.0497	1648.9876	0.0622	0	28	0.36	1	U	K.VLVVANPANTNALILK.E
								1862.0372	1861.0299	1860.9404	0.0896	1	3	1.2e+02	9	U	K.EFAPSIPEKNISCLTR.L
								1885.0311	1884.0238	1883.9377	0.0861	0	121	1.9e-10	1	U	R.NGDWSIVQGLPIDEVSR.K
								2000.2327	1999.2254	1999.1288	0.0966	0	63	9.7e-05	1	U	R.VLVTGAAGQIGYALVPMIAR.G
								2563.3774	2562.3701	2562.2571	0.1130	0	67	3.3e-05	1	U	K.GVVATTDAVEGCTGVNVAVMVGGFPR.K
1210	2-cys peroxiredoxin-like protein [Arabidopsis thaliana]	88	38	3	11	gi|9758409	29543/5.5	1485.8906	1484.8833	1484.8351	0.0482	0	57	0.00068	1	U	K.SFGVLIPDQGIALR.G
								1748.9446	1747.9373	1747.8992	0.0381	0	22	1.8	2	U	K.SGGLGDLNYPLVSDITK.S
								1855.9215	1854.9142	1854.8676	0.0466	0	8	38	1		K.APDFEAEAVFDQEFIK.V
8529	ribulose bisphosphate carboxylase [Arabidopsis thaliana]
		119	39	3	12	gi|16194	20303/7.59	907.5444	906.5372	906.4811	0.0561	0	35	0.14	1	U	K.EVDYLLR.N
								935.5457	934.5384	934.4872	0.0511	0	53	0.0027	1		R.IIGFDNTR.Q
								952.545	951.5380	951.4814	0.0566	0	37	0.081	1	U	K.EYPGAFIR.I
2323	Sedoheptulose-1,7-bisphosphatase [Arabidopsis thaliana]	76	39	7	13	gi|15228194	42787/6.17	921.4975	920.4902	920.4538	0.0364	0	20	4.9	1	U	K.MFSPGNLR.A
								937.4877	936.4805	936.4487	0.0317	0	(13)	24	2	U	K.MFSPGNLR.A + Oxidation (M)
								1161.5603	1160.5530	1160.4986	0.0545	0	45	0.014	1	U	R.ATFDNSEYSK.L
								1202.6307	1201.6234	1201.5615	0.0619	0	61	0.00031	1	U	R.FEETLYGTSR.L
								1294.7008	1293.6935	1293.6243	0.0692	0	19	5.1	1	U	R.TLLMCMGEALR.T
								1310.6925	1309.6852	1309.6192	0.0660	0	(15)	11	1	U	R.TLLMCMGEALR.T + Oxidation (M)
								1649.9343	1648.9270	1648.8495	0.0776	0	16	6.9	1	U	R.YTGGMVPDVNQIIVK.E + Oxidation (M)
8062	putative alanine aminotransferase [Arabidopsis thaliana]	68	38	2	4	gi|13430566	53320/6.91	991.5614	990.5541	990.5134	0.0407	0	32	0.31	1	U	K.EVAEFIQR.R
								1381.7142	1380.7069	1380.6496	0.0573	0	40	0.035	1	U	R.GGYFEMTNLPPR.V
2403	ribulose-1,5-bisphosphate carboxylase/oxygenase large subunit [Dryopteris mauiensis]	52	53	2	3	gi|34590973	48346/6.39	1228.6901	1227.6828	1227.6459	0.0369	0	40	1	1	U	R.DLAVEGNEIIR.E
								1684.91	1683.9	1683.8540	0.0491	1	13	3.3e+02	5	U	R.NEGRDLAVEGNEIIR.E
2127	ribulose bisphosphate carboxylase [Arabidopsis thaliana]	151	52	3	12	gi|16194	20303/7.59	907.5125	906.5052	906.4811	0.0242	0	35	4.9	1		K.EVDYLLR.N
								935.5122	934.5049	934.4872	0.0177	0	68	0.0026	1		R.IIGFDNTR.Q
								952.512	951.505	951.481	0.0233	0	55	0.041	1	U	K.EYPGAFIR.I
1030		125	52	3	12	gi|565446290	20500/7.57	907.5125	906.5052	906.4811	0.0242	0	35	4.9	1		K.EVDYLLR.N
	hypothetical protein CARUB_v10005847mg [Capsella rubella]							935.5122	934.5049	934.4872	0.0177	0	68	0.0026	1		R.IIGFDNTR.Q
								1009.54	1008.53	1008.5	0.0292	0	24	44	1		K.EYPNAFIR.I
4301	carbonic anhydrase 2 [Arabidopsis thaliana]	248	53	5	22	gi|42573371	28668/5.36	1235.5571	1234.5498	1234.5111	0.0387	0	61	0.0092	1	U	K.YMVFACSDSR.V
								1251.5397	1250.5324	1250.5060	0.0264	0	(58)	0.019	1	U	K.YMVFACSDSR.V + Oxidation (M)
								1566.8046	1565.7973	1565.7573	0.0401	1	15	3.2e+02	2	U	M.GNESYEDAIEALKK.L
								1784.8264	1783.8191	1783.7683	0.0508	0	93	4.4e-06	1	U	K.VLAESESSAFEDQCGR.C
								1906.0950	1905.0877	1905.0360	0.0517	0	79	0.00011	1		R.EAVNVSLANLLTYPFVR.E
4234	AT3g62030 [Arabidopsis thaliana]	149		4	14	gi|11762200	28532/8.96	963.521	962.513	962.467	0.0465	0	22	0.93	3	U	R.TLESQETR.A
								1142.59	1141.58	1141.53	0.0499	0	15	1.2	4	U	K.FEDENFTLK.H
								1510.83	1509.82	1509.75	0.0746	0	78	1.2e-05	1	U	K.VYFDVEIGGEVAGR.I
								1953.09	1952.09	1952	0.0866	1	107	2.3e-09	1	U	K.VTNKVYFDVEIGGEVAGR.I
1222	chlorophyll a/b binding protein (LHCP AB 180) [Arabidopsis thaliana]	51		1	5	gi|16374	24979/5.12	1265.64	1264.63	1264.55	0.082	0	51	0.00056	1	U	K.GPSGSPWYGSDR.V
2224	chlorophyll a/b binding protein (LHCP AB 180) [Arabidopsis thaliana]	71		1	5	gi|16374	25036/5.12	1265.61	1264.6	1264.55	0.0534	0	29	0.028	1	U	K.GPSGSPWYGSDR.V
2223	uncharacterized protein [Arabidopsis thaliana]	50		1	5	gi|18394322	29647/5.17	1009.65	1008.64	1008.61	0.0367	0	44	0.01	1	U	K.LAPAVIVGGGR.V
								1137.75	1136.74	1136.7	0.0396	1	11	1.1	2	U	K.KLAPAVIVGGGR.V
								1298.76	1297.75	1297.72	0.0267	0	13	2.3	3	U	R.LIQELAAAAAAEK.G
								1324.67	1323.66	1323.61	0.0509	0	33	0.21	1	U	K.GLTFEENMVER.L
								1643.85	1642.84	1642.78	0.0607	0	38	0.014	1	U	R.NDDLDAVLEATPQSR.W
6231	fructose-bisphosphate aldolase [Arabidopsis thaliana]	96		4	16	gi|15231715	38858/6.05	1020.6	1019.59	1019.54	0.0502	0	29	0.21	1	U	K.AAQEALYVR.C
								1336.78	1335.78	1335.71	0.0609	0	52	0.081	1	U	K.VSPEVIAEHTVR.A
								1488.87	1487.86	1487.79	0.0706	1	29	0.088	1	U	K.GILAADESTGTIGKR.L
								2329.31	2328.3	2328.2	0.1057	0	97	2.5e-07	1	U	R.TVPAAVPAIVFLSGGQSEEEATR.N
3301	carbonic anhydrase 2 [Arabidopsis thaliana]	148		4	22	gi|42573371	28668/5.36	1235.59	1234.58	1234.51	0.0735	0	56	0.0022	1	U	K.YMVFACSDSR.V
								1251.58	1250.57	1250.51	0.0645	0	40	0.085	1	U	K.YMVFACSDSR.V + Oxidation (M)
								1725.95	1724.95	1724.86	0.085	1	17	180	3	U	K.EKYETNPALYGELAK.G
								1784.87	1783.87	1783.77	0.0984	0	107	7.1e-09	1	U	K.VLAESESSAFEDQCGR.C
129	MD-2-related lipid recognition domain-containing protein [Arabidopsis thaliana]	69	53	2	13	gi|15237836	18124/4.57	979.4310	978.4238	978.5022	-0.0785	0	21	74	1	U	R.DGEFTGLLK.T
								1420.7070	1419.6997	1419.7874	-0.0877	0	48	0.15	1	U	K.NIPAGTLVYVAFR.D
6619	AT3g03250/T17B22_6 [Arabidopsis thaliana]	111	53	3	7	gi|13605559	51847/5.93	965.4977	964.4905	964.5342	-0.0437	0	25	31	1	U	K.SGFISLVSR.Y
								1312.6996	1311.6923	1311.7510	-0.0587	0	49	0.094	1		K.VLQLETAAGAAIR.F
								1348.6337	1347.6264	1347.6935	-0.0671	0	36	2	1		R.FFDNAIGVNVPR.S
711	ribulose-1,5-bisphosphate carboxylase [Coprosma pumila]	195	52	4	5	gi|1770182	52555/6.13	1228.5686	1227.5613	1227.6459	-0.0846	0	37	1.8	1		R.DLAVEGNEIIR.Q
								1465.6520	1464.6447	1464.7474	-0.1027	0	68	0.0015	1		K.TFQGPPHGIQVER.D
								1477.6503	1476.6430	1477.7096	-1.0666	0	60	0.008	6		K.TCQGPPHGIQVER.D
								1684.7285	1683.7212	1683.8540	-0.1327	1	30	6.4	1		R.NEGRDLAVEGNEIIR.Q
7336	Chain A, Structure Of Glutathione S-Transferase	158	52	5	28	gi|2554769	23983/5.98	964.4685	963.4612	963.5025	-0.0413	0	33	6.1	1		K.VLDVYEAR.L
								1072.5480	1071.5407	1071.5825	-0.0418	0	20	98	1		R.AITQYIAHR.Y
								1155.5825	1154.5752	1154.6196	-0.0444	0	46	0.22	1		K.VFGHPASIATR.R
								1633.6874	1632.6801	1632.7784	-0.0983	0	26	17	1		R.NPFGQVPAFEDGDLK.L
								1924.8240	1923.8167	1923.9313	-0.1146	0	32	3.6	1	U	K.SIYGLTTDEAVVAEEEAK.L
1028	thioredoxin m2 [Arabidopsis thaliana]	53	52	1	8	gi|6539610	20588/9.35	1747.73	1746.72	1746.82	-0.0963	0	53	0.035	1	U	K.LNTDESPNTPGQYGVR.S
7418	serine hydroxymethyltransferase 4 [Arabidopsis thaliana]	129	52	2	5	gi|15236375	52141/6.80	1206.54	1205.53	1205.62	-0.0913	0	43	0.49	1	U	K.LLICGGSAYPR.D
								1517.65	1516.64	1516.76	-0.1217	0	86	1.9e-05	1		K.NAVFGDSSALAPGGVR.I
2420	adenosine kinase 1 [Arabidopsis thaliana]	67	52	2	8	gi|15232763	38268/5.29	1711.83	1710.82	1710.86	-0.0383	0	13	350	1	U	K.FNVEYIAGGATQNSIK.V
								1337.65	1336.64	1336.66	-0.0136	0	54	0.039	1	U	R.AGCYASNVVIQR.S
2024	F1O19.10/F1O19.10 [Arabidopsis thaliana]	304	52	6	52	gi|13926229	14917/5.69	907.439	906.432	906.481	-0.0488	0	34	4.9	1	U	K.EVDYLIR.N
								1351.49	1350.48	1350.56	-0.0785	0	51	0.056	1		R.EHGNSPGYYDGR.Y
								1548.68	1547.67	1547.8	-0.1287	0	90	8.3e-06	1		K.LPLFGCTDSAQVLK.E
								1009.45	1008.45	1008.5	-0.0578	0	51	0.066	1		K.EYPNAFIR.I
								935.434	934.426	934.487	-0.0609	0	65	0.0037	1		R.IIGFDNTR.Q
								1942.79	1941.79	1941.97	-0.1805	0	15	180	1		R.QVQCISFIAYKPPSFTG.-
2519	carbonic anhydrase [Arabidopsis thaliana]	62	53	1	6	gi|438449	28686/5.64	1784.74	1783.73	1783.77	-0.0333	0	62	0.0039	1	U	K.VLAESESSAFEDQCGR.C
127	thioredoxin M1 [Arabidopsis thaliana]	104	52	2	15	gi|30678634	19880/9.14	1370.69	1369.69	1369.73	-0.0405	0	12	590	4	U	K.MIDPIVNELAQK.Y
								1704.79	1703.78	1703.81	-0.0333	0	92	4.3e-06	1	U	K.LNTDESPATPGQYGVR.S
4419	putative fructose bisphosphate aldolase [Arabidopsis thaliana]	261	52	6	13	gi|14334740	43033/6.48	1543.73	1542.72	1542.81	-0.0872	1	28	13	1		K.RLASIGLENTEANR.Q
								1387.65	1386.64	1386.71	-0.0708	0	68	0.0013	1		R.LASIGLENTEANR.Q
								1128.49	1127.48	1127.54	-0.0516	0	62	0.0051	1		R.TAAYYQQGAR.F
								873.457	872.449	872.45	-0.0012	0	34	4.6	1		K.EAAWGLAR.Y
								1307.6	1306.6	1306.68	-0.0802	0	13	490	8		R.ATPEQVASYTLK.L
								970.517	969.51	969.561	-0.0511	0	56	0.023	1	U	K.AAQDILLAR.A
6233	actin depolymerizing factor 3 [Arabidopsis thaliana]	83	52	3	35	gi|30697295	16026/5.93	2265.93	2264.92	2265.03	-0.1114	0	57	0.0094	1	U	K.IGEPGQTHEDLAASLPADECR.Y
								1848.83	1847.82	1847.87	-0.0525	0	13	320	1	U	R.YAIFDFDFVSSEGVPR.S
								1409.68	1408.68	1408.71	-0.0388	0	13	380	3	U	R.IFFVAWSPDTAR.V
4233	fructose-bisphosphate aldolase [Arabidopsis thaliana]	179	38	7	31	gi|15231715	38858/6.05	1751.01	1750	1749.89	0.1051	0	23	1.3	1		K.FADELIANAAYIGTPGK.G
								1488.94	1487.94	1487.79	0.1422	1	30	0.28	1		K.GILAADESTGTIGKR.L
								1615.01	1614.01	1613.85	0.1575	1	43	0.012	1	U	R.LASINVENVETNRR.N
								2263.24	2262.23	2262.06	0.1715	0	25	0.63	1	U	K.GTVELAGTDGETTTQGLDGLGDR.C
								1336.85	1335.85	1335.71	0.1308	0	61	0.00029	1	U	K.VSPEVIAEHTVR.A
								2329.32	2328.31	2328.2	0.1142	0	114	7.8e-10	1		R.TVPAAVPAIVFLSGGQSEEEATR.N
								1020.61	1019.6	1019.54	0.065	0	50	0.0044	1	U	K.AAQEALYVR.C
8432	malate dehydrogenase [Arabidopsis thaliana]	197	38	10	40	gi|15219721	35890/6.11	2000.23	1999.23	1999.13	0.0966	0	63	9.7e-05	1	U	R.VLVTGAAGQIGYALVPMIAR.G
								1360.8	1359.8	1359.75	0.049	0	27	0.72	1	U	K.MELIDAAFPLLK.G
								1376.79	1375.78	1375.74	0.0389	0	4	150	3	U	K.MELIDAAFPLLK.G + Oxidation (M)
								2563.38	2562.37	2562.26	0.113	0	67	3.3e-05	1	U	K.GVVATTDAVEGCTGVNVAVMVGGFPR.K
								1650.06	1649.05	1648.99	0.0622	0	28	0.36	1	U	K.VLVVANPANTNALILK.E
								1862.04	1861.03	1860.94	0.0896	1	3	120	9	U	K.EFAPSIPEKNISCLTR.L
								873.522	872.515	872.472	0.0434	0	30	0.5	1	U	R.ALGQISER.L
								943.563	942.556	942.539	0.0172	0	12	26	6	U	R.LSVPVSDVK.N
								1187.69	1186.69	1186.63	0.0548	0	22	2.3	1	U	K.VQTSSGEKPVR.E
								1885.03	1884.02	1883.94	0.0861	0	121	1.9e-10	1	U	R.NGDWSIVQGLPIDEVSR.K
8431	F1O19.10/F1O19.10 [Arabidopsis thaliana]	55	38	3	18	gi|13926229	14917/5.69	907.544	906.537	906.481	0.0561	0	35	0.14	1	U	K.EVDYLIR.N
								1009.58	1008.57	1008.5	0.0657	0	10	39	1	U	K.EYPNAFIR.I
								935.546	934.538	934.487	0.0511	0	53	0.0027	1		R.IIGFDNTR.Q
4413	alanine aminotransferase-like protein [Arabidopsis thaliana]	40	38	6	15	gi|14596229	42546/5.52	991.561	990.554	990.513	0.0407	0	32	0.31	1	U	K.EVAEFIQR.R
								1302.75	1301.74	1301.69	0.0477	0	14	16	1		K.GVMQILNCVIR.G
								1112.5	1111.5	1111.45	0.0468	0	13	18	2		K.GYWGECGQR.G
								1381.71	1380.71	1380.65	0.0573	0	40	0.035	1	U	R.GGYFEMTNLPPR.V
								1397.7	1396.7	1396.64	0.0525	0	8	54	3	U	R.GGYFEMTNLPPR.V + Oxidation (M)
								2133.07	2132.06	2131.98	0.0782	0	6	62	6	U	K.NVVCNFTEGAMYSFPQIR.L
6018	unnamed protein product [Hordeum vulgare]	54	52	1	3	gi|11587	47517/6.32	1465.83	1464.82	1464.75	0.0704	0	56	0.03	1	U	K.TFQGPPHGIQVER.D
4307	carbonic anhydrase [Arabidopsis thaliana]	146	53	3	16	gi|438449	28686/5.64	1235.58	1234.57	1234.51	0.0566	0	26	31	2		K.YMVFACSDSR.V
								2052.1	2051.1	2051	0.0913	0	26	20	1	U	R.VCPSHVLDFHPGDAFVVR.N
								1784.85	1783.84	1783.77	0.073	0	94	3.3e-06	1		K.VLAESESSAFEDQCGR.C
2432	Sedoheptulose-1,7-bisphosphatase [Arabidopsis thaliana]	212	54	6	15	gi|15228194	42787/6.17	1294.71	1293.71	1293.62	0.0809	0	32	7.5	1	U	R.TLLMCMGEALR.T
								1161.56	1160.55	1160.5	0.0535	0	58	0.019	1	U	R.ATFDNSEYSK.L
								1633.91	1632.91	1632.85	0.0512	0	38	1.5	1		R.YTGGMVPDVNQIIVK.E
								1649.91	1648.9	1648.85	0.053	0	7	1900	8		R.YTGGMVPDVNQIIVK.E + Oxidation (M)
								1794.04	1793.03	1792.93	0.1028	1	18	170	4	U	K.TIINLDDRTQVAYGSK.N
								1202.64	1201.63	1201.56	0.0682	0	65	0.0039	1	U	R.FEETLYGTSR.L
8620	putative alanine aminotransferase [Arabidopsis thaliana]	78	53	4	9	gi|13430566	53776/6.91	991.592	990.585	990.513	0.0716	0	20	140	1		K.EVAEFIQR.R
								1112.53	1111.53	1111.45	0.0754	0	17	230	1		K.GYWGECGQR.G
								1381.75	1380.74	1380.65	0.094	0	28	16	1	U	R.GGYFEMTNLPPR.V
								1762.02	1761.01	1760.93	0.0772	0	12	560	4		K.LLEATGISTVPGSGFGQK.E
8315	Contains similarity to ferredoxin-NADP+ reductase from Arabidopsis thaliana	41	38	3	8	gi|8778996	39147/8.65	1157.73	1156.72	1156.62	0.1012	1	41	0.033	1	U	K.KNEEGVIVNR.Y
								1238.76	1237.75	1237.65	0.1053	1	10	33	1	U	R.YRPKEPYTGK.C
								1265.7	1264.69	1264.61	0.0836	1	11	28	1	U	K.KAEQWNVEVY.-
2335	2-Cys peroxiredoxin bas1 [Arabidopsis thaliana]	86	39	2	11	gi|1498198	28966/8.76	1749.02	1748.01	1747.9	0.1111	0	57	0.00054	1	U	K.SGGLGDLNYPLISDVTK.S
								1525.96	1524.95	1524.84	0.1084	0	59	0.00033	1	U	K.SFGVLIHDQGIALR.G
